# Supplementary material for: ﻿Two new species of Ismarus Haliday (Hymenoptera, Ismaridae) from Yunnan, China
Source: Zookeys. 2023 Aug 10;1174:207–17. doi: 10.3897/zookeys.1174.106404 (PMC10436191; doi:10.3897/zookeys.1174.106404)
Supplement: XML Treatment for Ismarus [file zookeys.1174.106404-treatment1.xml]

<!DOCTYPE tp:taxon-treatment
  PUBLIC "-//TaxonX//DTD Taxonomic Treatment Publishing DTD v0 20100105//EN" "tax-treatment-NSO.dtd">
<tp:taxon-treatment xmlns:tp="http://www.plazi.org/taxpub"><tp:treatment-meta><kwd-group><label>Taxon classification</label><kwd>
              <named-content content-type="kingdom">Animalia</named-content>
            </kwd><kwd>
              <named-content content-type="order">Hymenoptera</named-content>
            </kwd><kwd>
              <named-content content-type="family">Ismaridae</named-content>
            </kwd></kwd-group><mixed-citation publication-type="journal"><person-group><name><surname>Yan</surname><given-names>Cheng-Jin</given-names></name><name><surname>Peng</surname><given-names>Yan-Qiong</given-names></name><name><surname>Chen</surname><given-names>Hua-Yan</given-names></name></person-group><article-title>﻿Two new species of <italic><tp:taxon-name><tp:taxon-name-part taxon-name-part-type="genus" reg="Ismarus">Ismarus</tp:taxon-name-part></tp:taxon-name></italic> Haliday (<tp:taxon-name><tp:taxon-name-part taxon-name-part-type="order">Hymenoptera</tp:taxon-name-part></tp:taxon-name>, <tp:taxon-name><tp:taxon-name-part taxon-name-part-type="family">Ismaridae</tp:taxon-name-part></tp:taxon-name>) from Yunnan, China</article-title><source>Zookeys</source><day>10</day><month>08</month><year>2023</year><volume>1174</volume><fpage>207</fpage><lpage>217</lpage><pub-id pub-id-type="doi">10.3897/zookeys.1174.106404</pub-id></mixed-citation></tp:treatment-meta><tp:nomenclature><label>﻿</label><tp:taxon-name>
            <object-id xmlns:xlink="http://www.w3.org/1999/xlink" content-type="arpha" xlink:type="simple">1F2FD612-8094-5ACF-8339-EB243C1FA30A</object-id>
            <tp:taxon-name-part taxon-name-part-type="genus" reg="Ismarus">Ismarus</tp:taxon-name-part>
          </tp:taxon-name><tp:taxon-authority>Haliday, 1835</tp:taxon-authority><tp:nomenclature-citation-list><tp:nomenclature-citation><tp:taxon-name>
                <tp:taxon-name-part taxon-name-part-type="genus" reg="Ismarus">Ismarus</tp:taxon-name-part>
              </tp:taxon-name><comment>Haliday, 1835: 467. Type species <tp:taxon-name><tp:taxon-name-part taxon-name-part-type="genus" reg="Cinetus">Cinetus</tp:taxon-name-part><tp:taxon-name-part taxon-name-part-type="species" reg="dorsiger">dorsiger</tp:taxon-name-part></tp:taxon-name> Haliday, 1831, by monotypy.</comment></tp:nomenclature-citation><tp:nomenclature-citation><tp:taxon-name>
                <tp:taxon-name-part taxon-name-part-type="genus" reg="Entomia">Entomia</tp:taxon-name-part>
              </tp:taxon-name><comment>Herrich-Schäffer, 1840: 127. Type species <tp:taxon-name><tp:taxon-name-part taxon-name-part-type="genus" reg="Entomia">Entomia</tp:taxon-name-part><tp:taxon-name-part taxon-name-part-type="species" reg="campanulata">campanulata</tp:taxon-name-part></tp:taxon-name> Herrich-Schäffer, 1840, by monotypy.</comment></tp:nomenclature-citation><tp:nomenclature-citation><tp:taxon-name>
                <tp:taxon-name-part taxon-name-part-type="genus" reg="Agonophorus">Agonophorus</tp:taxon-name-part>
              </tp:taxon-name><comment>Dahlbom, 1858: 289. Type species <tp:taxon-name><tp:taxon-name-part taxon-name-part-type="genus" reg="Ismarus">Ismarus</tp:taxon-name-part><tp:taxon-name-part taxon-name-part-type="species" reg="rugulosus">rugulosus</tp:taxon-name-part></tp:taxon-name> Förster, 1850, designated by <xref ref-type="bibr" rid="B15">Muesebeck (1972)</xref>.</comment></tp:nomenclature-citation></tp:nomenclature-citation-list></tp:nomenclature><tp:treatment-sec sec-type="diagnosis" id="SECID0EMAAE"><title>Diagnosis.</title><p>Low insertion of antennae; antennal shelf not developed; antenna of female 15-merous and male 14-merous; notauli absent; mesoscutual suprahumeral sulcus absent or present as a single pit or several pits; mesoscutum strongly arched in lateral view; base of second tergite with median furrow (<xref ref-type="bibr" rid="B14">Masner 1976</xref>; <xref ref-type="bibr" rid="B20">Zhang et al. 2021</xref>).</p></tp:treatment-sec><ref-list><ref id="B15"><mixed-citation xmlns:xlink="http://www.w3.org/1999/xlink" xlink:type="simple"><person-group><name name-style="western"><surname>Muesebeck</surname><given-names>CFW</given-names></name></person-group> (<year>1972</year>) On the ide ntity of <italic><tp:taxon-name><tp:taxon-name-part taxon-name-part-type="genus">Agonophorus</tp:taxon-name-part></tp:taxon-name></italic> Dahlbom (<tp:taxon-name><tp:taxon-name-part taxon-name-part-type="order">Hymenoptera</tp:taxon-name-part></tp:taxon-name>: <tp:taxon-name><tp:taxon-name-part taxon-name-part-type="family">Diapriidae</tp:taxon-name-part></tp:taxon-name>). Proceedings of Entomological Society of Washington 74: e131.</mixed-citation></ref><ref id="B14"><mixed-citation xmlns:xlink="http://www.w3.org/1999/xlink" xlink:type="simple"><person-group><name name-style="western"><surname>Masner</surname><given-names>L</given-names></name></person-group> (<year>1976</year>) <article-title>A revision of the <tp:taxon-name><tp:taxon-name-part taxon-name-part-type="subfamily">Ismarinae</tp:taxon-name-part></tp:taxon-name> of the New World (<tp:taxon-name><tp:taxon-name-part taxon-name-part-type="order">Hymenoptera</tp:taxon-name-part></tp:taxon-name>, <tp:taxon-name><tp:taxon-name-part taxon-name-part-type="superfamily">Proctotrupoidea</tp:taxon-name-part></tp:taxon-name>, <tp:taxon-name><tp:taxon-name-part taxon-name-part-type="family">Diapriidae</tp:taxon-name-part></tp:taxon-name>).</article-title><source>Canadian Entomologist</source><volume>108</volume>(<issue>11</issue>): <fpage>1243</fpage>–<lpage>1266</lpage>. <ext-link xlink:href="10.4039/Ent1081243-11" ext-link-type="doi" xlink:type="simple">https://doi.org/10.4039/Ent1081243-11</ext-link></mixed-citation></ref><ref id="B20"><mixed-citation xmlns:xlink="http://www.w3.org/1999/xlink" xlink:type="simple"><person-group><name name-style="western"><surname>Zhang</surname><given-names>X</given-names></name><name name-style="western"><surname>Chen</surname><given-names>H</given-names></name><name name-style="western"><surname>Liu</surname><given-names>J</given-names></name><name name-style="western"><surname>Luo</surname><given-names>S</given-names></name></person-group> (<year>2021</year>) <article-title>The genus <italic><tp:taxon-name><tp:taxon-name-part taxon-name-part-type="genus">Ismarus</tp:taxon-name-part></tp:taxon-name></italic> Haliday (<tp:taxon-name><tp:taxon-name-part taxon-name-part-type="order">Hymenoptera</tp:taxon-name-part></tp:taxon-name>, <tp:taxon-name><tp:taxon-name-part taxon-name-part-type="family">Ismaridae</tp:taxon-name-part></tp:taxon-name>) from China.</article-title><source>Journal of <tp:taxon-name><tp:taxon-name-part taxon-name-part-type="order">Hymenoptera</tp:taxon-name-part></tp:taxon-name> Research</source><volume>82</volume>: <fpage>139</fpage>–<lpage>160</lpage>. <ext-link xlink:href="10.3897/jhr.82.62148" ext-link-type="doi" xlink:type="simple">https://doi.org/10.3897/jhr.82.62148</ext-link></mixed-citation></ref></ref-list></tp:taxon-treatment>
