# Supplementary material for: ﻿Two new species of Ismarus Haliday (Hymenoptera, Ismaridae) from Yunnan, China
Source: Zookeys. 2023 Aug 10;1174:207–17. doi: 10.3897/zookeys.1174.106404 (PMC10436191; doi:10.3897/zookeys.1174.106404)
Supplement: XML Treatment for Ismarus robustus [file zookeys.1174.106404-treatment2.xml]

<!DOCTYPE tp:taxon-treatment
  PUBLIC "-//TaxonX//DTD Taxonomic Treatment Publishing DTD v0 20100105//EN" "tax-treatment-NSO.dtd">
<tp:taxon-treatment xmlns:tp="http://www.plazi.org/taxpub"><tp:treatment-meta><kwd-group><label>Taxon classification</label><kwd>
              <named-content content-type="kingdom">Animalia</named-content>
            </kwd><kwd>
              <named-content content-type="order">Hymenoptera</named-content>
            </kwd><kwd>
              <named-content content-type="family">Ismaridae</named-content>
            </kwd></kwd-group><mixed-citation publication-type="journal"><person-group><name><surname>Yan</surname><given-names>Cheng-Jin</given-names></name><name><surname>Peng</surname><given-names>Yan-Qiong</given-names></name><name><surname>Chen</surname><given-names>Hua-Yan</given-names></name></person-group><article-title>﻿Two new species of <italic><tp:taxon-name><tp:taxon-name-part taxon-name-part-type="genus" reg="Ismarus">Ismarus</tp:taxon-name-part></tp:taxon-name></italic> Haliday (<tp:taxon-name><tp:taxon-name-part taxon-name-part-type="order">Hymenoptera</tp:taxon-name-part></tp:taxon-name>, <tp:taxon-name><tp:taxon-name-part taxon-name-part-type="family">Ismaridae</tp:taxon-name-part></tp:taxon-name>) from Yunnan, China</article-title><source>Zookeys</source><day>10</day><month>08</month><year>2023</year><volume>1174</volume><fpage>207</fpage><lpage>217</lpage><pub-id pub-id-type="doi">10.3897/zookeys.1174.106404</pub-id></mixed-citation></tp:treatment-meta><tp:nomenclature><label>﻿</label><tp:taxon-name>
            <object-id xmlns:xlink="http://www.w3.org/1999/xlink" content-type="arpha" xlink:type="simple">E448B6F8-14BA-57DE-82FB-66D3CBD319E8</object-id>
            <tp:taxon-name-part taxon-name-part-type="genus" reg="Ismarus">Ismarus</tp:taxon-name-part>
            <tp:taxon-name-part taxon-name-part-type="species" reg="robustus">robustus</tp:taxon-name-part>
            <object-id xmlns:xlink="http://www.w3.org/1999/xlink" content-type="zoobank" xlink:type="simple">https://zoobank.org/CC12F866-7B9F-4DB3-8426-AA29B70309A9</object-id>
          </tp:taxon-name><tp:taxon-authority>Chen &amp; Yan</tp:taxon-authority><tp:taxon-status xmlns:xlink="http://www.w3.org/1999/xlink" xlink:type="simple">sp. nov.</tp:taxon-status><xref ref-type="fig" rid="F1">Figs 1</xref><xref ref-type="fig" rid="F2">, 2</xref></tp:nomenclature><tp:treatment-sec sec-type="material" id="SECID0ENVAE"><title>Material examined.</title><p><bold><italic>Holotype</italic>. China</bold>•1♀; Yunnan, Gaoligongshan National Nature Reserve, Dulong River, GLG12; <named-content xmlns:xlink="http://www.w3.org/1999/xlink" content-type="dwc:verbatimCoordinates" xlink:type="simple"><named-content content-type="geo-json" specific-use="{&#34;type&#34;:&#34;Point&#34;,&#34;coordinates&#34;:[98.336636,27.897767]}" id="NCID0E2VAE" xlink:type="simple">27°53'51.96"N, 98°20'11.89"E</named-content></named-content>, 1496 m; May–Jun. 2020; Lang Yi leg.; Malaise trap; <named-content xmlns:xlink="http://www.w3.org/1999/xlink" content-type="dwc:institutional_code" xlink:title="South China Botanical Garden, Chinese Academy of Sciences" xlink:href="http://grbio.org/institution/south-china-botanical-garden" xlink:type="simple">SCBG</named-content> 3044338.</p><fig id="F1" position="float" orientation="portrait"><object-id xmlns:xlink="http://www.w3.org/1999/xlink" content-type="doi" xlink:type="simple">10.3897/zookeys.1174.106404.figure1</object-id><object-id xmlns:xlink="http://www.w3.org/1999/xlink" content-type="arpha" xlink:type="simple">3CF27C38-C691-5E30-A981-217B6E12FDFA</object-id><label>Figure 1.</label><caption><p><italic><tp:taxon-name><tp:taxon-name-part taxon-name-part-type="genus" reg="Ismarus">Ismarus</tp:taxon-name-part><tp:taxon-name-part taxon-name-part-type="species" reg="robustus">robustus</tp:taxon-name-part></tp:taxon-name></italic> Chen &amp; Yan, sp. nov., holotype, female (<named-content xmlns:xlink="http://www.w3.org/1999/xlink" content-type="dwc:institutional_code" xlink:title="South China Botanical Garden, Chinese Academy of Sciences" xlink:href="http://grbio.org/institution/south-china-botanical-garden" xlink:type="simple">SCBG</named-content> 3044338) <bold>A</bold> lateral habitus <bold>B</bold> head, anterior view <bold>C</bold> head and mesosoma, dorsal view <bold>D</bold> head and mesosoma, lateral view <bold>E</bold> apex of propodeum and basal metasoma, dorsal view <bold>F</bold> posterior half of T2 and T3 to T7, dorsal view.</p></caption><graphic xmlns:xlink="http://www.w3.org/1999/xlink" xlink:href="zookeys-1174-207_article-106404__-g001.jpg" position="float" orientation="portrait" xlink:type="simple" id="oo_890783.jpg"><uri content-type="original_file" xlink:type="simple">https://binary.pensoft.net/fig/890783</uri></graphic></fig></tp:treatment-sec><tp:treatment-sec sec-type="diagnosis" id="SECID0EMXAE"><title>Diagnosis.</title><p>This species can be easily distinguished from other <italic><tp:taxon-name><tp:taxon-name-part taxon-name-part-type="genus" reg="Ismarus">Ismarus</tp:taxon-name-part></tp:taxon-name></italic> species by the following characters: largely black; mesoscutal suprahumeral sulcus present as six small pits; mesoscutellum with posterior rim excavate and slightly prominent posterolateral corners; hind tibia abruptly incrassate.</p><fig id="F2" position="float" orientation="portrait"><object-id xmlns:xlink="http://www.w3.org/1999/xlink" content-type="doi" xlink:type="simple">10.3897/zookeys.1174.106404.figure2</object-id><object-id xmlns:xlink="http://www.w3.org/1999/xlink" content-type="arpha" xlink:type="simple">B2758F30-282B-56F5-8395-20E7993E4E3D</object-id><label>Figure 2.</label><caption><p><italic><tp:taxon-name><tp:taxon-name-part taxon-name-part-type="genus" reg="Ismarus">Ismarus</tp:taxon-name-part><tp:taxon-name-part taxon-name-part-type="species" reg="robustus">robustus</tp:taxon-name-part></tp:taxon-name></italic> Chen &amp; Yan, sp. nov., holotype, female (<named-content xmlns:xlink="http://www.w3.org/1999/xlink" content-type="dwc:institutional_code" xlink:title="South China Botanical Garden, Chinese Academy of Sciences" xlink:href="http://grbio.org/institution/south-china-botanical-garden" xlink:type="simple">SCBG</named-content> 3044338) <bold>A</bold> fore wing <bold>B</bold> antenna <bold>C</bold> hind tibia.</p></caption><graphic xmlns:xlink="http://www.w3.org/1999/xlink" xlink:href="zookeys-1174-207_article-106404__-g002.jpg" position="float" orientation="portrait" xlink:type="simple" id="oo_890784.jpg"><uri content-type="original_file" xlink:type="simple">https://binary.pensoft.net/fig/890784</uri></graphic></fig></tp:treatment-sec><tp:treatment-sec sec-type="description" id="SECID0E2YAE"><title>Description.</title><p><bold>Female.</bold> Body length 3.33 mm.</p><p><bold><italic>Colour</italic>.</bold> Body black; antenna entirely black; coxae, trochanters and basal femora of fore and mid legs dark, remainder brown to yellow, with tibia and tarsi becoming paler distally, hind leg mostly black with hind tibia laterally yellow-brown and hind tarsi pale yellow; wings hyaline, veins brown to black-brown.</p><p><bold><italic>Head</italic>.</bold> Head 2.0× as wide as long in dorsal view; vertex abruptly sloping behind ocelli in lateral view; <abbrev xmlns:xlink="http://www.w3.org/1999/xlink" xlink:title="posterior ocellar line" id="ABBRID0ERZAE" xlink:type="simple">POL</abbrev> as long as <abbrev xmlns:xlink="http://www.w3.org/1999/xlink" xlink:title="ocular ocellar line" id="ABBRID0EVZAE" xlink:type="simple">OOL</abbrev>; most of frons with scattered setae, except densely setose ventro-laterally; transverse facial carina convex ventrally; A3 as long as A4; A4 1.3× length of A5; A6–A14 with each segment approximately 1.4× longer than wide; A15 approximately 2.5× longer than wide.</p><p><bold><italic>Mesosoma</italic>.</bold> Dorsal pronotal area punctate and setose; lateral pronotal area rugose-punctate ventrally, smooth dorsally; mesoscutum smooth, shiny and convex; mesoscutal suprahumeral sulcus present as six small pits; mesoscutal humeral sulcus deep and finely crenulate, 1.6× length of tegula; mesoscutellum convex with scattered punctae, posterior rim excavate with slightly prominent posterolateral corners; anterior mesoscutellar pit large and deep, as long as the length of the mesoscutellar disc, distinctly crenulate medially, rugose-punctate posteriorly, median keel strong; mesopleuron smooth, with area below tegula rugulose; metapleuron rugose-punctate and covered with dense, long whitish setae.</p><p><bold><italic>Wings</italic>.</bold> Radial cell completely closed, moderately large, 5.0× as long as wide and 0.7× as long as marginal vein.</p><p><bold><italic>Legs</italic>.</bold> Fore and mid legs slender; hind tibia abruptly incrassate, its maximum width slightly wider than hind femur.</p><p><bold><italic>Metasoma</italic>.</bold> Petiole slightly shorter than wide (8:9), with irregular longitudinal costae dorsally; tergites smooth with scattered fine punctures; base of T2 with several short costae and short median furrow, extending 0.27× length of T2; sutures between tergites complete and deeply impressed.</p><p><bold>Male.</bold> Unknown.</p></tp:treatment-sec><tp:treatment-sec sec-type="etymology" id="SECID0EZ1AE"><title>Etymology.</title><p>Named after the comparatively robust body of this species.</p></tp:treatment-sec><tp:treatment-sec sec-type="distribution" id="SECID0E51AE"><title>Distribution.</title><p>China (Yunnan).</p></tp:treatment-sec></tp:taxon-treatment>
