# Supplementary material for: ﻿Two new species of Ismarus Haliday (Hymenoptera, Ismaridae) from Yunnan, China
Source: Zookeys. 2023 Aug 10;1174:207–17. doi: 10.3897/zookeys.1174.106404 (PMC10436191; doi:10.3897/zookeys.1174.106404)
Supplement: XML Treatment for Ismarus unisulcus [file zookeys.1174.106404-treatment3.xml]

<!DOCTYPE tp:taxon-treatment
  PUBLIC "-//TaxonX//DTD Taxonomic Treatment Publishing DTD v0 20100105//EN" "tax-treatment-NSO.dtd">
<tp:taxon-treatment xmlns:tp="http://www.plazi.org/taxpub"><tp:treatment-meta><kwd-group><label>Taxon classification</label><kwd>
              <named-content content-type="kingdom">Animalia</named-content>
            </kwd><kwd>
              <named-content content-type="order">Hymenoptera</named-content>
            </kwd><kwd>
              <named-content content-type="family">Ismaridae</named-content>
            </kwd></kwd-group><mixed-citation publication-type="journal"><person-group><name><surname>Yan</surname><given-names>Cheng-Jin</given-names></name><name><surname>Peng</surname><given-names>Yan-Qiong</given-names></name><name><surname>Chen</surname><given-names>Hua-Yan</given-names></name></person-group><article-title>﻿Two new species of <italic><tp:taxon-name><tp:taxon-name-part taxon-name-part-type="genus" reg="Ismarus">Ismarus</tp:taxon-name-part></tp:taxon-name></italic> Haliday (<tp:taxon-name><tp:taxon-name-part taxon-name-part-type="order">Hymenoptera</tp:taxon-name-part></tp:taxon-name>, <tp:taxon-name><tp:taxon-name-part taxon-name-part-type="family">Ismaridae</tp:taxon-name-part></tp:taxon-name>) from Yunnan, China</article-title><source>Zookeys</source><day>10</day><month>08</month><year>2023</year><volume>1174</volume><fpage>207</fpage><lpage>217</lpage><pub-id pub-id-type="doi">10.3897/zookeys.1174.106404</pub-id></mixed-citation></tp:treatment-meta><tp:nomenclature><label>﻿</label><tp:taxon-name>
            <object-id xmlns:xlink="http://www.w3.org/1999/xlink" content-type="arpha" xlink:type="simple">529E0C8A-7098-5A41-B50F-7A305447855B</object-id>
            <tp:taxon-name-part taxon-name-part-type="genus" reg="Ismarus">Ismarus</tp:taxon-name-part>
            <tp:taxon-name-part taxon-name-part-type="species" reg="unisulcus">unisulcus</tp:taxon-name-part>
            <object-id xmlns:xlink="http://www.w3.org/1999/xlink" content-type="zoobank" xlink:type="simple">https://zoobank.org/25B2BB9E-00E3-44AC-B9BB-CB6B5A7F1D60</object-id>
          </tp:taxon-name><tp:taxon-authority>Chen &amp; Yan</tp:taxon-authority><tp:taxon-status xmlns:xlink="http://www.w3.org/1999/xlink" xlink:type="simple">sp. nov.</tp:taxon-status><xref ref-type="fig" rid="F3">Figs 3</xref><xref ref-type="fig" rid="F4">, 4</xref></tp:nomenclature><tp:treatment-sec sec-type="material" id="SECID0EV3AE"><title>Material examined.</title><p><bold><italic>Holotype</italic>. China</bold>•1♀; Yunnan Province, Gaoligongshan National Nature Reserve, Dulong River, GLG13; <named-content xmlns:xlink="http://www.w3.org/1999/xlink" content-type="dwc:verbatimCoordinates" xlink:type="simple"><named-content content-type="geo-json" specific-use="{&#34;type&#34;:&#34;Point&#34;,&#34;coordinates&#34;:[98.467542,27.848836]}" id="NCID0ED4AE" xlink:type="simple">27°50'55.81"N, 98°28'3.15"E</named-content></named-content>, 2824 m; 2–15 Jul. 2020; Lang Yi leg.; Malaise trap; <named-content xmlns:xlink="http://www.w3.org/1999/xlink" content-type="dwc:institutional_code" xlink:title="South China Botanical Garden, Chinese Academy of Sciences" xlink:href="http://grbio.org/institution/south-china-botanical-garden" xlink:type="simple">SCBG</named-content> 3044337. <bold><italic>Paratype</italic>. China</bold>•1♀; same locality as holotype, but 2–16 Jul. 2020; Lang Yi leg.; Malaise trap; <named-content xmlns:xlink="http://www.w3.org/1999/xlink" content-type="dwc:institutional_code" xlink:title="South China Botanical Garden, Chinese Academy of Sciences" xlink:href="http://grbio.org/institution/south-china-botanical-garden" xlink:type="simple">SCBG</named-content> 3049369.</p><fig id="F3" position="float" orientation="portrait"><object-id xmlns:xlink="http://www.w3.org/1999/xlink" content-type="doi" xlink:type="simple">10.3897/zookeys.1174.106404.figure3</object-id><object-id xmlns:xlink="http://www.w3.org/1999/xlink" content-type="arpha" xlink:type="simple">75D72AF1-0198-5523-A23F-227C8DB82F4E</object-id><label>Figure 3.</label><caption><p><italic><tp:taxon-name><tp:taxon-name-part taxon-name-part-type="genus" reg="Ismarus">Ismarus</tp:taxon-name-part><tp:taxon-name-part taxon-name-part-type="species" reg="unisulcus">unisulcus</tp:taxon-name-part></tp:taxon-name></italic> Chen &amp; Yan, sp. nov., holotype, female (<named-content xmlns:xlink="http://www.w3.org/1999/xlink" content-type="dwc:institutional_code" xlink:title="South China Botanical Garden, Chinese Academy of Sciences" xlink:href="http://grbio.org/institution/south-china-botanical-garden" xlink:type="simple">SCBG</named-content> 3044337) <bold>A</bold> lateral habitus <bold>B</bold> head, anterior view <bold>C</bold> head and mesosoma, dorsal view <bold>D</bold> head and mesosoma, lateral view <bold>E</bold> apex of propodeum and basal metasoma, dorsal view <bold>F</bold> apical metasoma, dorsal view.</p></caption><graphic xmlns:xlink="http://www.w3.org/1999/xlink" xlink:href="zookeys-1174-207_article-106404__-g003.jpg" position="float" orientation="portrait" xlink:type="simple" id="oo_890785.jpg"><uri content-type="original_file" xlink:type="simple">https://binary.pensoft.net/fig/890785</uri></graphic></fig></tp:treatment-sec><tp:treatment-sec sec-type="diagnosis" id="SECID0E35AE"><title>Diagnosis.</title><p>This species is most similar to <italic><tp:taxon-name><tp:taxon-name-part taxon-name-part-type="genus" reg="Ismarus">I.</tp:taxon-name-part><tp:taxon-name-part taxon-name-part-type="species" reg="halidayi">halidayi</tp:taxon-name-part></tp:taxon-name></italic> Förster but can be distinguished by the following characters: A4 slightly longer than A3 (A4 shorter than A3 in <italic><tp:taxon-name><tp:taxon-name-part taxon-name-part-type="genus" reg="Ismarus">I.</tp:taxon-name-part><tp:taxon-name-part taxon-name-part-type="species" reg="halidayi">halidayi</tp:taxon-name-part></tp:taxon-name></italic>); median furrow of T2 very short, distinctly less than half the length of T2 (median furrow of T2 long, reaching half the length of T2 in <italic><tp:taxon-name><tp:taxon-name-part taxon-name-part-type="genus" reg="Ismarus">I.</tp:taxon-name-part><tp:taxon-name-part taxon-name-part-type="species" reg="halidayi">halidayi</tp:taxon-name-part></tp:taxon-name></italic>); radial cell of fore wing 0.75× as long as marginal vein (radial cell as long as marginal vein in <italic><tp:taxon-name><tp:taxon-name-part taxon-name-part-type="genus" reg="Ismarus">I.</tp:taxon-name-part><tp:taxon-name-part taxon-name-part-type="species" reg="halidayi">halidayi</tp:taxon-name-part></tp:taxon-name></italic>).</p><fig id="F4" position="float" orientation="portrait"><object-id xmlns:xlink="http://www.w3.org/1999/xlink" content-type="doi" xlink:type="simple">10.3897/zookeys.1174.106404.figure4</object-id><object-id xmlns:xlink="http://www.w3.org/1999/xlink" content-type="arpha" xlink:type="simple">93B03287-B6FC-5B01-A99B-A8E649BCD79B</object-id><label>Figure 4.</label><caption><p><italic><tp:taxon-name><tp:taxon-name-part taxon-name-part-type="genus" reg="Ismarus">Ismarus</tp:taxon-name-part><tp:taxon-name-part taxon-name-part-type="species" reg="unisulcus">unisulcus</tp:taxon-name-part></tp:taxon-name></italic> Chen &amp; Yan, sp. nov., holotype, female (<named-content xmlns:xlink="http://www.w3.org/1999/xlink" content-type="dwc:institutional_code" xlink:title="South China Botanical Garden, Chinese Academy of Sciences" xlink:href="http://grbio.org/institution/south-china-botanical-garden" xlink:type="simple">SCBG</named-content> 3044337) <bold>A</bold> fore wing <bold>B</bold> antenna <bold>C</bold> hind tibia.</p></caption><graphic xmlns:xlink="http://www.w3.org/1999/xlink" xlink:href="zookeys-1174-207_article-106404__-g004.jpg" position="float" orientation="portrait" xlink:type="simple" id="oo_890786.jpg"><uri content-type="original_file" xlink:type="simple">https://binary.pensoft.net/fig/890786</uri></graphic></fig></tp:treatment-sec><tp:treatment-sec sec-type="description" id="SECID0ERBAG"><title>Description.</title><p><bold>Female.</bold> Body length 2.50–2.64 mm.</p><p><bold><italic>Colour</italic>.</bold> Body black; A1–A9 brown to dark brown, remainder of antenna dark brown; fore and mid legs yellow-brown, with tarsi becoming darker distally, hind leg mostly dark brown with basal coxae somewhat dark and hind femur, trochanter and basal tibia yellow-brown; tegulae yellow-brown; wings hyaline, veins light brown to black-brown.</p><p><bold><italic>Head</italic>.</bold> Head 2.0× as wide as long in dorsal view; vertex abruptly sloping behind ocelli in lateral view; <abbrev xmlns:xlink="http://www.w3.org/1999/xlink" xlink:title="posterior ocellar line" id="ABBRID0EHCAG" xlink:type="simple">POL</abbrev> as long as <abbrev xmlns:xlink="http://www.w3.org/1999/xlink" xlink:title="ocular ocellar line" id="ABBRID0ELCAG" xlink:type="simple">OOL</abbrev>; most of frons with scattered setae, except densely setose ventro-laterally; transverse facial carina slightly convex ventrally; A4 slightly longer than A3; A4 1.5× length of A5; A6–A14 with each segment less than 1.5× as long as wide; A15 approximately 2.0× longer than wide.</p><p><bold><italic>Mesosoma</italic>.</bold> Dorsal pronotal area rugose-punctate and setose; lateral pronotal area rugose-punctate ventrally, smooth dorsally; mesoscutum smooth, shiny and convex, posterior margin with scattered long setae; mesoscutal suprahumeral sulcus present as a single anterior pit; mesoscutal humeral sulcus as long as tegula, deep and crenulate; mesoscutellum smooth and slightly convex, posterior rim rounded; anterior mesoscutellar pit large and deep, shorter than length of the mesoscutellar disc, sparsely punctate posteriorly, median keel weakly defined; mesopleuron smooth, with area below tegula rugulose; metapleuron rugose-punctate and covered with dense, long whitish setae.</p><p><bold><italic>Wings</italic>.</bold> Radial cell closed, moderately large, 5.6× as long as wide and 0.94× as long as marginal vein.</p><p><bold><italic>Legs</italic>.</bold> Fore and mid legs slender; hind tibia gradually swollen, its maximum width slightly wider than hind femur.</p><p><bold><italic>Metasoma</italic>.</bold> Petiole slightly shorter than wide (8:9), with strong costae dorsally; tergites smooth with scattered fine punctures; base of T2 with two short costae and a short median furrow, extending 0.37× length of T2; sutures between tergites complete and deeply impressed.</p><p><bold>Male.</bold> Unknown.</p></tp:treatment-sec><tp:treatment-sec sec-type="etymology" id="SECID0EPDAG"><title>Etymology.</title><p>The name refers to the single furrow present on the base of T2.</p></tp:treatment-sec><tp:treatment-sec sec-type="distribution" id="SECID0EUDAG"><title>Distribution.</title><p>China (Yunnan).</p></tp:treatment-sec></tp:taxon-treatment>
